# Supplementary material for: Correction: To Eat or Not to Eat? Debris Selectivity by Marine Turtles
Source: PLoS One. 2019 Aug 26;14(8):e0221846. doi: 10.1371/journal.pone.0221846 (PMC6709900; doi:10.1371/journal.pone.0221846)
Supplement: S1 Dataset — (CSV) [file pone.0221846.s001.csv]

Type	ID	Misc.	Hard Coloured	Hard Clear	Hard White	Soft Coloured	Soft Clear	Soft White	Foam	Rope.String	Rubber
Turtle tot	Turtle	73	110	89	144	124	207	27	37	192	43
Beach tot	Beach	565	1969	259	1946	142	154	38	191	171	52
Beach propo	Beach	0.102970658	0.358848187	0.047202479	0.354656461	0.025879351	0.028066339	0.00692546	0.03480955	0.031164571	0.009476946
KAT 0021	Oceanic	3	9	2	18	2	5	0	0	1	7
KAT 044	Oceanic	4	0	1	4	0	0	0	0	2	0
KAT 054	Oceanic	1	21	13	5	2	3	0	0	3	1
KAT 058	Neritic	4	30	45	61	15	59	11	21	79	2
KAT 060	Neritic	1	16	12	5	0	8	0	0	9	0
KAT 061	Oceanic	2	1	0	0	20	1	0	0	0	0
KAT 062	Neritic	0	0	0	0	0	1	0	0	0	0
KAT 063	Neritic	0	0	0	0	12	27	0	0	2	2
KAT 067	Neritic	1	0	0	0	0	0	0	0	0	0
KAT 069	Oceanic	1	0	0	0	0	0	0	0	0	0
KAT 074	Neritic	0	0	0	0	0	3	0	0	0	0
KAT 077	Oceanic	0	0	0	14	0	0	0	0	0	0
KAT 83	Neritic	1	0	0	0	0	0	0	0	0	0
KAT 88	Neritic	1	6	0	0	3	3	0	0	0	0
KAT 099	Neritic	0	0	0	0	1	0	0	0	0	0
UWW 209	Neritic	5	2	4	5	3	4	2	13	2	3
UWW 238	Neritic	2	0	0	0	0	0	0	0	0	0
UWW 242	Oceanic	0	1	2	0	7	3	0	0	1	0
UWW 247	Oceanic	3	11	4	21	3	3	1	0	18	5
UWW 251	Neritic	6	0	3	0	29	23	2	0	8	3
UWW 253	Neritic	14	0	0	0	7	9	1	0	5	2
UWW 270	NEritic	1	4	2	2	3	18	2	1	34	6
UWW 302	NEritic	0	0	0	6	8	19	1	0	2	1
UWW 303	NEritic	3	0	0	0	0	0	0	0	0	0
UWW 312	Neritic	14	0	0	0	3	8	1	0	2	0
UWW 337	NEritic	0	0	0	3	0	0	0	0	0	0
UWW 350	Neritic	0	0	0	0	0	3	4	0	1	0
UWW 383	Oceanic	0	0	0	0	2	0	0	0	0	0
UWW 385	Neritic	0	3	1	0	2	1	0	2	15	0
UWW 386	Oceanic	0	0	0	0	0	0	0	0	0	1
UWW 387	Neritic	0	1	0	0	1	5	1	0	8	9
UWW J027	Oceanic	5	0	0	0	0	0	0	0	0	0
UWW Zorro	Neritic	1	5	0	0	1	2	1	0	0	1
